# Supplementary material for: Heat Tolerance in Older Adults: A Systematic Review of Thermoregulation, Vulnerability, Environmental Change, and Health Outcomes
Source: Healthcare (Basel). 2025 Nov 3;13(21):2785. doi: 10.3390/healthcare13212785 (PMC12609229; doi:10.3390/healthcare13212785)
Supplement: Supplementary file 1 [file healthcare-13-02785-s001.zip]

Archive with 1 entries (1 files):
- healthcare-3860067-supplementary.pdf
